# Supplementary material for: The Early Phase of β2m Aggregation: An Integrative Computational Study Framed on the D76N Mutant and the ΔN6 Variant
Source: Biomolecules. 2019 Aug 14;9(8):366. doi: 10.3390/biom9080366 (PMC6722664; doi:10.3390/biom9080366)
Supplement: Supplementary file 1 [file biomolecules-09-00366-s001.zip]

Archive with 3 entries (2 files):
- Supplementary_ Materials.docx
- __MACOSX/
- __MACOSX/._Supplementary_ Materials.docx
